# Supplementary material for: Behavioral immune system activity predicts downregulation of chronic basal inflammation
Source: PLoS One. 2018 Sep 20;13(9):e0203961. doi: 10.1371/journal.pone.0203961 (PMC6147464; doi:10.1371/journal.pone.0203961)
Supplement: S1 Data — These data are also available on the Open Science Framework using DOI 10.17605/OSF.IO/2KQM5. (XLS) [file pone.0203961.s005.xls]

## Sheet: FinalData_BIS_Inflammation_4-5-
P_ID_log	Race	Gender	PVD_1g	PVD_2p	PVD_3g	PVD_4g	PVD_5p	PVD_6p	PVD_7g	PVD_8p	PVD_9g	PVD_10p	PVD_11g	PVD_12p	PVD_13g	PVD_14p	PVD_15g	PVD3g_R	PVD5p_R	PVD11g_R	PVD12p_R	PVD13g_R	PVD14p_R	adultsicklastyear_1	adultsicklastyear_2	adultsicklastyear_3	adultsicklastyear_4	adultsicklastyear_5	adultsicklastyear_6	adultsicklastyear_7	adultsicklastyear_8	cSES1	cSES2	cSES3	p_age	sexorient	exerlevel	BMI	father_ed	mother_ed	Sleep	PVD_PI	PVD_GA	ChildhoodSES_composite	Total_Number_Health_Problems_History	HealthProbsLastYear_Composite	PerceivedStress_composite	Expected_Longevity_composite	IL6_Serum_Log_Trans
201	1	1	6	5	7	7	3	2	1	4	2	2	7	3	6	3	1	1	5	1	5	2	5	1	2	2	4	2	1	1	4	1	3	2	18	1	5	25.5924	6	4	6.5	4	2.625	2	3	2.125	3.3	6.66667
202	3	1	7	6	2	7	1	6	3	5	7	6	2	3	5	3	5	6	7	6	5	3	5	3	4	1	2	3	3	2	5	1	1	1	19	1	1	18.651	1	1	7	5.71429	5.5	1	0	2.875	3.6	6.5
203	1	1	6	2	7	1	6	2	4	2	1	2	6	5	5	6	3	1	2	2	3	3	2	3	4	1	1	1	1	1	3	5	6	5	21	1	6	21.2462	9	6	7	2.14286	2.625	5.33333	1	1.875	2.5	7
204	1	1	5	6	7	6	3	4	3	5	5	4	3	3	5	3	2	1	5	5	5	3	5	4	3	1	3	3	2	2	4	3	5	2	18	1	4	20.6721	8	8	6.5	4.85714	3.75	3.33333	2	2.75	2.8	6.66667	0.323665
205	1	1	5	3	6	4	3	2	3	5	2	2	1	3	5	5	4	2	5	7	5	3	3	2	3	3	3	3	4	3	3	4	6	4	18	1	1	16.49	8	6	7	3.57143	3.75	4.66667	0	3	2.1	6.66667	-0.106238
206	1	1	2	1	7	5	7	1	1	1	3	2	7	6	7	7	1	1	1	1	2	1	1	1	1	1	2	2	1	1	3	2	6	4	18	1	4	23.5651	4	5	7	1.28571	1.875	4	3	1.5	1.88889	6.83333	-0.140862
207	1	1	7	2	2	6	4	2	4	2	4	2	4	6	2	6	5	6	4	4	2	6	2	2	3	2	3	2	1	2	2	4	5	4	18	1	2	20.0683	4	8	5.5	2.28571	5.25	4.33333	1	2.125	2.7	7	-0.151195
208	1	1	5	3	6	6	4	1	5	3	3	3	2	5	2	5	3	2	4	6	3	6	3	3	2	1	2	2	3	2	2	6	7	6	18	1	6	21.7667	6	8	6	2.85714	4.5	6.33333	0	2.125	2.8	7	-0.129596
209	1	2	5	3	6	6	4	1	3	4	4	2	1	4	3	5	4	2	4	7	4	5	3	1	2	2	2	2	1	3	3	4	5	5	18	1	4	26.6288	4	4	8.5	3	4.5	4.66667	1	2	2.4	6.5	-0.00305075
210	1	1	5	2	6	4	5	3	1	3	3	3	5	5	3	5	4	2	3	3	3	5	3	1	3	2	2	2	2	2	3	7	7	7	20	1	5	23.7458	6	6	7.5	2.85714	3.375	7	0	2.125	2.4	6.66667
211	1	1	3	4	6	2	4	3	1	3	1	2	6	5	5	5	2	2	4	2	3	3	3	2	2	2	3	2	2	2	2	5	6	6	19	1	5	21.8243	6	6	7.5	3.14286	2	5.66667	0	2.125	2.2	6.5	0.181558
212	1	1	3	1	7	1	7	1	1	1	5	2	7	7	7	4	1	1	1	1	1	1	4	2	1	1	1	2	1	1	2	7	5	1	18	1	5	24.4097	6	6	7	1.57143	1.75	4.33333	5	1.375	3.4	5.5	0.09
213	1	1	6	6	5	7	2	2	1	3	2	2	3	2	3	3	4	3	6	5	6	5	5	4	4	3	4	4	3	2	2	7	6	4	18	1	6	25.8245	4	4	7	4.28571	4.125	5.66667	1	3.25	3.5	7
214	1	1	4	2	6	6	5	2	4	3	7	2	6	5	6	6	4	2	3	2	3	2	2	2	2	2	3	1	2	2	3	4	5	3	20	1	4	21.8711	9		7	2.42857	3.875	4	0	2.125	3	6.83333	-0.0670192
215	1	1	5	5	5	5	2	5	5	6	2	5	7	5	2	3	3	3	6	1	3	6	5	2	3	1	2	2	1	1	3	2	6	3	18	1	2	20.8031	6	6	7	5	3.75	3.66667	1	1.875	2.1	6.5	0.103119
216	1	2	5	6	5	6	3	5	3	6	4	5	4	4	4	2	2	3	5	4	4	4	6	4	4	3	3	3	4	2	4	4	6	4	18	1	4	20.6721	9	6	6.5	5.28571	3.875	4.66667	0	3.375	3.4	6.5	-0.0277972
217	1	2	5	5	6	6	3	6	4	5	3	5	1	2	3	3	4	2	5	7	6	5	5	3	3	2	3	2	2	2	3	5	7	5	18	1	3	18.7926	9	6	7	5.28571	4.5	5.66667	2	2.5	2.5	7	-0.377786
218	3	2	5	3	5	5	4	4	2	2	4	2	3	4	4	4	3	3	4	5	4	4	4	1	2	2	3	3	2	2	3	3	6	4	20	1	4	22.1487	6	6	8	3.28571	3.875	4.33333	0	2.25	2.5	7	-0.227678
219	1	1	4	5	6	4	2	2	3	3	3	3	5	4	6	3	2	2	6	3	4	2	5	1	2	2	2	2	2	2	3	6	6	2	20	1	3	22.313	8	8	7	4	2.875	4.66667	5	2	2.3	6.33333	-0.146302
220	1	2	7	4	7	7	5	2	1	2	1	1	2	4	6	7	1	1	3	6	4	2	1	3	3	2	3	3	2	2	4	2	7	6	20	1	4	19.7643	4	4	4	2.42857	3.25	5	0	2.75	3.4	6.33333	-0.432974
221	1	1	7	1	7	7	7	1	5	1	7	1	1	7	5	7	2	1	1	7	1	3	1	1	2	1	3	2	1	1	2	2	6	6	19	1	5	21.7407	3	6	8	1	4.875	4.66667	0	1.625	2	7	0.0216027
222	1	2	5	3	2	4	5	2	2	2	1	2	4	6	6	6	4	6	3	4	2	2	2	1	2	2	2	2	1	1	3	5	6	5	19	1	4	25.7446	6	6	8	2.28571	3.5	5.33333	0	1.75	2.6	7	-0.0452752
223	1	1	6	2	1	2	2	1	4	3	6	2	4	4	3	5	4	7	6	4	4	5	3	2	2	2	2	2	2	2	4	6	6	3	20	1	4	29.5648	8	9	6.5	3	4.75	5	0	2.25	3	6.5	-0.250264
224	1	2	6	3	6	5	5	4	2	3	3	3	6	5	4	4	3	2	3	2	3	4	4	2	3	3	3	3	2	2	3	5	5	5	19	1	5	23.026	8	8	8	3.28571	3.375	5	2	2.625	3.4	6	0.123852
225	1	2	3	1	7	1	7	1	1	1	1	1	6	7	7	7	1	1	1	2	1	1	1	1	2	1	2	1	1	1	3	7	6	4	19	1	4	27.3389	8	9	7	1	1.375	5.66667	0	1.5	2.5	6.33333	-0.00612309
226	1	1	6	5	5	6	4	3	5	5	6	4	1	3	5	4	5	3	4	7	5	3	4	2	3	1	3	2	2	2	4	4	5	4	19	1	4	19.2568	9	6	6.5	4.28571	5.125	4.33333	2	2.375	3.3	6.66667	-0.293282
227	1	1	6	4	2	6	2	4	5	3	4	3	3	4	5	4	3	6	6	5	4	3	4	1	3	2	2	3	2	2	2	5	6	5	19	1	4	19.788	3	7	7.5	4	4.75	5.33333	0	2.125	3.1	6.83333	-0.252588
228	1	1	6	2	5	5	6	2	5	2	5	2	3	6	4	6	5	3	2	5	2	4	2	1	1	1	2	2	2	1	2	5	6	4	24	1	6	23.7317	4	6	7.5	2	4.75	5	1	1.5	2.1	6.83333	-0.221126
229	1	1	5	3	5	3	4	3	3	4	2	3	6	5	6	4	3	3	4	2	3	2	4	2	3	2	3	3	3	3	3	6	6	5	18	1	6	23.125	4	5	9	3.42857	2.875	5.66667	6	2.75	2.4	5.83333	-0.229148
230	1	1	3	2	6	5	6	2	2	2	2	2	6	6	6	6	2	2	2	2	2	2	2	2	2	2	2	2	2	2	3	4	5	3	21	1	4	29.2859	8	6	8	2	2.5	4	0	2.125	2.6	6.66667	-0.136677
231	1	1	3	6	6	7	1	3	2	3	6	2	2	3	6	5	3	2	7	6	5	2	3	1	2	2	2	3	2	2	4	5	6	5	18	1	5	24.9542	8	6	8	4.14286	3.875	5.33333	0	2.25	2.7	7	0.925106
232	1	1	6	3	5	6	6	3	2	3	5	3	3	6	4	6	4	3	2	5	2	4	2	1	2	1	2	2	1	2	3	3	6	5	19	1	4	20.0857	5	3	7	2.57143	4.375	4.66667	0	1.75	2.6	6.83333	-0.218963
233	1	2	4	2	5	6	7	2	4	1	7	1	3	6	6	7	4	3	1	5	2	2	1	1	1	1	1	1	1	1	2	7	7	5	18	1	6	19.419	9	6	7	1.42857	4.375	6.33333	1	1.125	2.6	7	-0.159894
234	3	2	7	7	2	4	3	2	5	3	5	3	4	3	3	4	4	6	5	4	5	5	4	3	2	3	4	4	2	2	4	6	6	5	18	1	6	20.2524	8	6	6	4.14286	5	5.66667	2	3	3.8	6.33333
235	1	2	6	5	3	1	5	5	4	5	7	3	4	3	5	5	6	5	3	4	5	3	3	1	2	1	2	2	1	1	2	6	7	6	18	1	5	21.7872	6	6	9	4.14286	4.5	6.33333	0	1.5	1.9	7	-0.301899
236	1	1	5	7	6	5	3	3	3	5	4	3	5	3	3	3	2	2	5	3	5	5	5	2	3	3	4	4	3	4	4	6	6	4	19	1	5	23.1775	6	6	6	4.71429	3.625	5.33333	4	3.375	2.8	6.5
237	1	1	2	3	1	2	4	3	1	1	2	2	1	2	6	4	2	7	4	7	6	2	4	1	2	2	2	2	2	2	2	5	6	4	21	1	1	21.4104	9	8	7.5	3.28571	3.125	5	2	1.875	3.1	6.66667	-0.195861
238	1	1	7	4	5	4	5	2	4	2	5	2	7	5	4	5	4	3	3	1	3	4	3	2	2	1	4	2	1	1	4	7	7	7	20	1	5	23.1081	8	6	9	2.71429	4	7	1	2.125	2.1	7
239	1	2	7	2	5	7	6	1	6	1	4	2	1	6	2	7	4	3	2	7	2	6	1	1	2	2	2	1	2	1	3	3	7	4	20	1	2	20.1733	4	4	7	1.57143	5.5	4.66667	1	1.75	2	7
240	4	2	4	1	7	7	7	1	1	1	4	1	7	7	7	7	4	1	1	1	1	1	1	1	3	2	2	2	2	2	2	6	6	4	18	1	5	22.1045	6	6	8	1	2.875	5.33333	2	2	2.5	7	0.11059
241	1	2	7	5	6	7	4	6	2	5	5	4	5	3	3	4	2	2	4	3	5	5	4	1	2	3	2	2	1	2	3	5	5	2	18	1	4	22.4627	8	5	7.5	4.71429	4.125	4	0	2	3.5	7	-0.183759
242	1	1	6	4	5	7	5	1	2	2	5	3	3	4	5	5	3	3	3	5	4	3	3	1	1	1	2	2	2	2	4	6	6	6	18	1	5	20.2212	9	8	7	2.85714	4.25	6	0	1.875	3.3	7	-0.313364
243	1	1	6	4	4	6	3	3	5	3	4	3	5	4	3	4	2	4	5	3	4	5	4	1	2	1	3	2	1	1	4	3	6	4	18	3	3	23.242	8	4	7	3.71429	4.375	4.33333	2	1.875	3	6.66667	-0.127844
244	1	2	2	4	7	2	3	3	1	5	1	2	1	3	6	6	1	1	5	7	5	2	2	1	2	2	3	2	2	2	3	6	7	6	21	1	5	21.2846	6	6	8	3.71429	2.125	6.33333	4	2.125	2.5	7	0.206286
245	1	2	4	2	6	6	4	2	4	2	7	4	4	4	3	5	6	2	4	4	4	5	3	1	3	2	2	2	3	3	4	5	7	5	18	1	4	20.3768	6	6	7	3	4.75	5.66667	1	2.5	3.9	6.66667	-0.340084
246	2	1	6	1	7	7	6	1	1	2	1	1	7	7	3	7	1	1	2	1	1	5	1	1	2	2	1	2	1	1	4	3	6	1	18	1	6	24.2635	6	6	6.5	1.28571	2.875	3.33333	1	1.75	3.3	7	-0.484126
247	1	1	5	3	5	5	5	2	3	2	2	2	5	5	6	5	3	3	3	3	3	2	3	2	3	2	2	2	2	2	4	6	6	6	19	1	4	25.0878	6	6	7.5	2.57143	3.25	6	1	2.375	2.8	6.33333	-0.0555173
248	6	1	6	2	4	6	3	2	3	4	2	2	3	4	5	5	5	4	5	5	4	3	3	2	2	2	2	2	2	3	3	6	6	2	18	1	5	21.1551	4	8	9	3.14286	4.25	4.66667	5	2.25	2.4	6.83333	-0.0123337
249	1	1	2	1	6	5	4	3	1	2	1	1	7	5	6	6	1	2	4	1	3	2	2	2	2	1	3	2	2	1	2	5	6	5	19	1	5	21.6975	4	8	6.5	2.28571	1.875	5.33333	1	1.875	2.8	5.83333	0.0526939
250	1	1	4	2	6	4	5	2	4	2	3	2	5	6	2	5	4	2	3	3	2	6	3	2	2	1	3	1	2	1	2	5	6	5	21	1	5	24.8202	4	8	7	2.28571	3.75	5.33333	0	1.75	2.5	6.83333	-0.185752
251	1	2	4	7	5	7	1	1	1	6	7	1	7	1	4	7	7	3	7	1	7	4	1	1	1	1	5	5	1	1	5	7	7	6	23	1	2	24.2344	6	8	8	4.28571	4.25	6.66667	1	2.5	2.6	7	-0.358526
252	3	2	7	5	4	7	3	4	4	3	3	3	3	4	2	3	3	4	5	5	4	6	5	3	3	4	4	3	4	3	4	2	6	2	18	1	4	22.7077	4	4	8	4.14286	4.875	3.33333	1	3.5	3.8	6.33333	-0.216811
253	1	1	5	2	2	7	7	1	4	2	6	2	4	7	4	7	4	6	1	4	1	4	1	1	1	1	1	1	1	1	1	5	6	6	20	1	6	23.1081	6	6	7.5	1.42857	5	5.66667	0	1	2.8	7	-0.259637
254	1	2	6	4	7	7	3	5	1	4	5	3	6	5	4	4	5	1	5	2	3	4	4	2	2	3	3	3	3	3	4	6	7	6	18	1	4	22.8049	6	6	8	4	3.875	6.33333	0	2.875	3	6.83333	0.0107239
255	1	1	2	5	6	2	3	2	1	5	2	5	7	3	5	3	1	2	5	1	5	3	5	1	1	3	3	3	3	3	4	6	7	4	18	1	2	21.2462	9	6	5	4.57143	1.75	5.66667	1	2.625	2.5	5.5	-0.0371573
256	1	1	2	2	2	6	6	1	7	1	1	1	1	7	7	7	2	6	2	7	1	1	1	1	2	2	2	2	2	2	2	5	5	5	19	1	4	27.8913	6	8	8	1.28571	4	5	0	1.875	2.7	6.33333	-0.142668
257	1	2	2	3	6	6	6	3	2	3	5	2	6	6	3	6	2	2	2	2	2	5	2	2	2	1	2	3	2	1	4	6	6	5	19	1	5	25.1071	6	3	6	2.42857	3.25	5.66667	0	2.125	2.4	6.83333	0.0784568
258	1	2	5	6	7	3	3	3	2	5	3	3	2	2	5	3	3	1	5	6	6	3	5	2	1	3	3	3	2	2	4	2	5	2	18	1	5	19.1058	3	6	7.5	4.71429	3.25	3	2	2.5	2.9	6.83333	0.206826
259	1	2	7	5	2	7	3	3	3	3	6	2	2	5	2	5	6	6	5	6	3	6	3	1	2	3	3	3	2	2	3	6	7	6	19	1	4	20.6324	4	6	7	3.42857	5.875	6.33333	1	2.375	3.1	6.83333	-0.158641
260	1	2	5	1	7	4	7	1	3	1	7	1	1	7	6	7	3	1	1	7	1	2	1	1	2	2	2	1	1	1	4	5	7	7	18	1	4	20.1733	9	6	7	1	4	6.33333	1	1.75	2.2	7	-0.249492
261	4	2	7	5	7	7	4	3	4	3	4	2	5	5	5	4	3	1	4	3	3	3	4	2	2	1	3	3	2	1	3	1	6	4	18	1	4	27.454	5	3	6.5	3.42857	4	3.66667	0	2.125	3.1	5.83333	-0.144481
262	1	1	5	2	5	7	5	1	2	2	1	1	7	5	2	4	3	3	3	1	3	6	4	1	2	3	3	3	3	3	3	2	3	2	19	1	1	21.1417	3	6	7	2.28571	3.5	2.33333	2	2.625	3	6.83333	-0.222573
[truncated: 27 more columns]
