# Supplementary material for: Behavioral immune system activity predicts downregulation of chronic basal inflammation
Source: PLoS One. 2018 Sep 20;13(9):e0203961. doi: 10.1371/journal.pone.0203961 (PMC6147464; doi:10.1371/journal.pone.0203961)
Supplement: S2 Data — These data are also available on the Open Science Framework using DOI 10.17605/OSF.IO/2KQM5. (XLSX) [file pone.0203961.s006.xlsx]

## Sheet: Study2_oxidative_stress_Germ_Av
ID	filter	oxstr	COND	GESTWEEKS	trimester	PI	GA	GA_cent	GA_cond	SESchild	SESnow	SESall	AGE	KID	KIDBIO	INRELAT	RACE	ETHNIC	PVD1	PVD2	PVD3	PVD4	PVD5	PVD6	PVD7	PVD8	PVD9	PVD10	PVD11	PVD12	PVD13	PVD14	PVD15	SES_CHILD1	SES_CHILD2	SES_CHILD3	SES_NOW1	SES_NOW2	SES_FUTURE
1			1	14	2	3.28571	4.125	0.015	0.015	4	6.66667	5.33333	22	0	0	1	4	2	7	5	7	6	3	1	2	3	3	1	2	3	5	5	5	5	3	4	6	7	7
3	1	6.53854	1	39	3	3.14286	3.625	-0.485	-0.485	3.66667	7	5.33333	31	0	0	1	5	2	4	2	1	4	2	4	4	4	1	1	4	4	7	7	4	5	3	3	7	7	7
4	1	5.24939	1	12	1	2.14286	3	-1.11	-1.11	5.66667	3.33333	4.5	34	1	1	1	5	2	4	2	6	4	6	1	2	1	1	1	5	2	2	6	2	7	5	5	4	3	3
5	1	1.49363	1	17	2	2.71429	4.125	0.015	0.015	7	5.33333	6.16667	26	1	2	1	4	2	6	2	2	1	4	2	2	2	3	1	1	2	2	6	2	7	7	7	5	4	7
6	1	8.60215	1	39	3	5.85714	5.375	1.265	1.265	5.66667	6.33333	6	38	1	1	1	5	2	6	7	1	6	1	6	5	6	5	4	2	2	2	3	2	5	6	6	6	6	7
7	1	5.93276	1	15	2	3	4.75	0.64	0.64	5	4.33333	4.66667	34	1	1	1	5		6	4	2	2	4	1	4	3	5	3	1	5	5	5	5	5	5	5	5	5	3
8	1	11.0049	1	16	2	2.85714	2.875	-1.235	-1.235	4.5	6	5.25	29	1	1	1	5	2	7	4	7	3	3	1	2	2	1	1	2	4	6	5	1	7	2		7	6	5
9	1	7.78918	1	13	2	4.71429	2.875	-1.235	-1.235	5.66667	6	5.83333	33	1	2	1	5	2	5	6	6	1	1	3	5	4	1	3	3	1	6	5	2	6	6	5	6	6	6
10	1	4.83032	1	26	2	4.57143	2.5	-1.61	-1.61	1.33333	4.66667	3	20	0	0	1	4	2	3	5	7	7	1	2	1	5	1	4	7	2	3	5	1	2	1	1	3	6	5
11	1	3.4751	1	16	2	2.14286	5.375	1.265	1.265	5.66667	5.66667	5.66667	21	0	0	1	4	2	7	1	6	7	7	1	7	7	3	1	2	6	2	6	5	7	5	5	6	5	6
12		83.4198	1	24	2	1.57143	3.625	-0.485	-0.485	3.66667	1.33333	2.5	34	1	4	1	5	2	4	2	3	5	6	1	2	1	4	1	4	6	4	6	1	7	2	2	2	1	1
13	1	3.68063	1	16	2	4.14286	5.375	1.265	1.265	2.33333	4	3.16667	30	1	1	1	5	2	5	4	2	6	3	4	5	4	5	3	3	3	2	4	5	3	2	2	5	4	3
14	1	0.638313	1	14	2	4	4.25	0.14	0.14	2.66667	4.66667	3.66667	35	1	2	1	5	2	5	4	5	5	4	2	4	5	4	4	3	3	4	4	4	3	1	4	4	5	5
15	1	3.54423	1	25	2	4.85714	4.25	0.14	0.14	4.33333	5.66667	5	23	0	0	1	4	2	7	5	1	7	2	5	5	5	2	3	6	3	6	3	2	6	3	4	6	6	5
16	1	13.3728	1	17	2	1.71429	3.25	-0.86	-0.86	5	4.66667	4.83333	31	0	0	1	5	2	7	2	6	4	6	1	2	2	1	1	2	6	5	6	1	7	4	4	3	7	4
17	1	8.64245	1	20	2	2.14286	5.125	1.015	1.015	6.33333	4.66667	5.5	30	0	0	1	5	2	7	1	3	4	6	1	6	1	4	1	2	1	3	6	4	7	7	5	6	5	3
18	1	4.67993	1	28	3	1.42857	4.5	0.39	0.39	4	5	4.5	27	0	0	1	4	2	7	1	1	7	7	1	3	4	1	1	5	7	3	7	3	4	3	5	5	5	5
19	1	10.1455	1	21	2	3.28571	3.625	-0.485	-0.485	7	6.33333	6.66667	32	0	0	1	5	2	7	1	1	1	1	1	1	1	1	1	4	1	1	3	1	7	7	7	7	7	5
20	1	0.517459	1	28	3	3.28571	3.625	-0.485	-0.485	6	4	5	32	1	1	1	2	2	4	2	4	3	4	2	2	4	7	2	5	5	4	2	2	6	6	6	4	4	4
21	1	5.11756	1	37	3	3.85714	2.75	-1.36	-1.36	4.33333	3.66667	4	37	0	0	1	5	2	7	4	7	3	4	4	2	4	1	3	6	4	5	4	3	5	7	1	4	4	3
22	1	7.10937	1	18	2	1.57143	3.25	-0.86	-0.86	4.33333	6	5.16667	27	0	0	1	5	2	6	2	6	7	6	1	2	1	2	1	6	6	4	6	1	5	4	4	6	6	6
23	1	7.06589	1	34.5	3	3.28571	3.625	-0.485	-0.485	3	6	4.5	28	0	0	1	5	2	6	4	6	4	4	4	3	3	3	1	3	4	4	5	2	3	3	3	6	6	6
24	1	2.70284	1	11	1	2.42857	5.125	1.015	1.015	3.66667	5.66667	4.66667	23	1	1	1	5	2	5	2	1	6	3	2	3	1	4	2	2	6	4	5	6	4	3	4	6	5	6
27	1	5.98586	0		0	5.42857	4	-0.11	0	4	3.33333	3.66667	33	1	1	1	5	2	7	5	1	2	1	5	4	4	1	5	2	1	6	3	3	5	5	2	2	1	7
30	1	5.79185	1	10	1	1.57143	4.75	0.64	0.64	1	6.33333	3.66667	33	1	2	1	5	2	6	3	2	7	7	1	4	1	4	1	3	6	6	6	4	1	1	1	6	6	7
31	1	5.97773	0		0	5.28571	4.75	0.64	0	7	5	6	27	0	0	1	5	2	5	6	3	7	2	4	4	5	3	5	3	1	2	4	3	7	7	7	6	5	4
32	1	2.39394	0		0	3	6.125	2.015	0	2.66667	2	2.33333	22	1	1	1	4	2	6	2	1	7	3	1	6	2	5	1	3	1	1	5	6	4	2	2	4	1	1
34	1	3.99529	1	12	1	4.14286	2.625	-1.485	-1.485	3.66667	2	2.83333	28	1	1	1	5	2	2	5	6	3	3	3	3	4	2	4	3	4	6	4	2	3	4	4	2	2	2
36	1	9.30532	1	10	1	2.28571	3.25	-0.86	-0.86	4	4.33333	4.16667	25	0	0	1	5	2	5	2	5	5	5	2	2	2	1	1	5	5	4	5	3	7	3	2	4	5	4
37	1	6.87632	0		0	4.85714	3.375	-0.735	0	4.66667	3	3.83333	35	0	0	1	5	2	5	5	6	5	3	5	4	5	2	4	5	3	4	3	2	6	3	5	5	2	2
38	1	3.06756	1	31	3	2.14286	2.625	-1.485	-1.485	5.66667	4	4.83333	31	0	0	1	5	2	7	2	6	2	6	1	2	1	1	1	5	2	5	6	1	6	6	5	4	4	4
39	1	7.20622	1	34	3	1.28571	4.25	0.14	0.14	5	6	5.5	36	0	0	1	5	2	5	1	3	6	7	1	5	1	4	2	5	6	4	7	2	5	5	5	6	6	6
40	1	8.55297	0		0	2	3.25	-0.86	0	4.33333	1.66667	3	22	0	0	1	5	2	2	3	7	6	6	2	5	2	3	2	1	6	7	7	1	7	5	1	1	1	3
41	1	4.00411	0		0	3.14286	2.5	-1.61	0	5.66667	5.66667	5.66667	23	0	0	1	6	2	3	3	6	4	4	2	1	1	2	1	6	1	3	4	1	6	6	5	6	5	6
42	1	5.99111	1	32.5	3	4.57143	3.75	-0.36	-0.36	2.33333	5	3.66667	24	1	0	1	5	2	5	5	2	4	2	3	4	4	2	4	5	3	4	3	2	2	2	3	5	5	5
43	1	10.9611	0		0	4.14286	4.5	0.39	0	3.66667	3	3.33333	29	0	0	1	5	2	6	4	6	7	5	6	4	5	2	5	2	5	4	5	5	5	3	3	3	3	3
44	1	8.70911	1	34.5	3	2.42857	5.375	1.265	1.265	5.66667	5	5.33333	27	0	0	1	6	2	6	3	5	7	5	2	6	2	3	2	1	5	3	6	6	6	5	6	5	5	5
45	1	8.56703	0		0	2.42857	3.25	-0.86	0	2.33333	4	3.16667	23	0	0	1	5	2	7	2	7	7	4	1	2	1	1	1	6	4	3	4	1	3	3	1	4	4	4
46	1	12.6161	0		0	3	2.25	-1.86	0	4.33333	2.66667	3.5	37	0	0	1	5	2	1	4	5	2	4	2	1	2	3	1	6	4	5	4	3	5	4	4	2	2	4
47	1	5.54153	0		0	4	5.75	1.64	0	5.66667	5.66667	5.66667	27	1	1	1	5	2	7	5	5	7	4	4	7	4	5	4	2	4	2	5	5	7	5	5	6	5	6
48	1	4.58408	0		0	6.42857	4.125	0.015	0	4.66667	3.33333	4	21	0	0	1	5	2	7	7	6	7	1	6	4	7	2	6	3	2	5	2	3	6	4	4	3	2	5
50	1	5.81012	0		0	2.28571	3.625	-0.485	0	1.33333	3.33333	2.33333	21	0	0	0	5	1	7	2	6	4	6	4	2	2	1	1	2	6	4	5	3	2	1	1	1	4	5
51	1	7.33825	0		0	4	4.875	0.765	0	3.66667	1	2.33333	33	1	2	1	5	2	1	4	2	7	1	2	6	5	1	2	1	4	4	4	7	6	2	3	1	1	1
52	1	5.94156	0		0	2.14286	4.75	0.64	0	4.66667	2.66667	3.66667	21	0	0	1	2	2	6	2	5	5	5	2	6	2	1	1	1	5	3	6	5	6	5	3	3	3	2
53	1	4.69205	0		0	2.28571	5.125	1.015	0	3.66667	4	3.83333	26	0	0	1	6	2	7	2	1	7	2	1	1	3	1	1	1	6	1	7	4	5	2	4	4	2	6
54	1	9.48847	0		0	4.85714	4.75	0.64	0	4	2	3	23	0	0	1	5	1	7	6	6	5	1	3	4	5	4	4	1	3	2	4	3	6	3	3	1	3	2
55	1	6.87301	1	38	3	2.71429	1.875	-2.235	-2.235	1	4.33333	2.66667	23	0	0	1	5	2	4	4	5	3	6	1	1	2	1	1	7	1	7	6	1	1	1	1	1	6	6
56	1	3.46634	1	22.5	2	2.28571	4.625	0.515	0.515	4	3.66667	3.83333	40	1	3	1	4	2	7	3	7	6	6	2	4	2	4	2	4	5	2	6	5	4	3	5	3	3	5
57	1	6.99203	0		0	2.85714	4.75	0.64	0	1.33333	2.66667	2	36	1	1	1	4	2	7	2	1	7	4	2	3	2	2	2	4	4	3	4	3	2	1	1	3	1	4
58	1	11.4705	1	11	1	2	4.25	0.14	0.14	5.33333	5.66667	5.5	29	0	0	1	5	2	5	3	4	5	5	1	4	2	4	1	4	6	4	6	4	6	6	4	6	6	5
59	1	1.76822	1	21	2	2.14286	5.25	1.14	1.14	4	3.33333	3.66667	36	1	2	1	5	2	7	2	3	2	5	1	6	2	4	2	1	5	2	6	5	5	3	4	3	3	4
60	1	8.66341	1	11	1	2.28571	4.25	0.14	0.14	6.66667	4.33333	5.5	25	0	0	1	5	2	7	3	3	4	5	1	2	3	5	1	1	6	6	5	2	7	7	6	7	3	3
61	1	2.63078	1	39	3	3.42857	4.875	0.765	0.765	5.33333	3	4.16667	37	1	5	1	4	2	7	5	1	7	5	2	5	5	4	2	6	3	5	6	4	6	5	5	3	3	3
62	1	4.83406	1	15	2	1.28571	3.375	-0.735	-0.735	1.66667	2.66667	2.16667	24	0	0	1	5	2	7	1	2	4	6	1	1	1	1	1	6	6	5	7	3	2	2	1	3	2	3
63	1	4.75575	1	12	1	3.71429	6.75	2.64	2.64	2	5	3.5	39	1	1	1	4	1	7	3	1	7	3	2	7	3	7	3	1	3	1	3	5	2	2	2	5	5	5
64			1	11	1	2.28571	1.625	-2.485	-2.485	6.66667	6.66667	6.66667	30	0	0	1		2	1	2	7	1	4	3	5	2	1	1	7	6	6	6	1	7	7	6	7	7	6
65	1	6.14416	0		0	4.57143	2.625	-1.485	0	3.33333	4.66667	4	23	0	0	1	5	1	6	5	7	1	1	4	1	4	5	4	5	4	5	4	1	5	4	1	6	4	4
66	1	3.24854	0		0	3	4.125	0.015	0	6	6	6	23	0	0	1	5	1	6	4	6	3	4	2	4	2	3	1	1	3	3	5	3	7	7	4	6	6	6
67	1	4.05844	0		0	2.57143	1.875	-2.235	0	5	3.33333	4.16667	19	0	0	0	5	2	2	2	6	3	4	2	1	1	1	1	7	4	4	4	1	6	5	4	4	4	2
68	1	7.12559	0		0	3.42857	3.25	-0.86	0	4.66667	3.66667	4.16667	21	0	0	0	4	2	5	3	5	1	3	3	3	3	4	4	6	5	3	5	3	5	5	4	4	3	4
69	1	8.03258	1	10	1	4	4.125	0.015	0.015	5.33333	3.33333	4.33333	37	1	2	1	5	2	7	5	1	3	2	1	3	3	1	1	2	2	3	2	1	6	4	6	6	2	2
70	1	4.22781	1	30	3	4.42857	5.5	1.39	1.39	4	4.33333	4.16667	33	0	0	1	5	2	7	4	4	7	3	4	4	5	4	4	1	3	1	4	4	4	5	3	5	4	4
71	1	8.84615	0		0	4	4.875	0.765	0	5	3.66667	4.33333	29	0	0	0	4	2	6	5	3	5	4	3	4	4	6	4	4	4	6	4	7	7	5	3	5	3	3
72	1	7.03752	0		0	3.71429	3.5	-0.61	0	1	4.33333	2.66667	22	0	0	1	4	3	7	6	6	5	1	1	3	2	2	1	6	5	2	2	1	1	1	1	6	2	5
73			0		0	3.28571	5.875	1.765	0	5.33333	4	4.66667	28	0	0	0	4	2	7	4	2	5	7	2	4	3	7	2	2	3	1	2	5	7	6	3	3	3	6
74	1	6.97771	1	29	3	1.71429	3.375	-0.735	-0.735	3	4	3.5	32	0	0	1	5	1	6	1	3	1	7	1	2	1	4	1	4	6	7	3	4	7	1	1	4	4	4
75	1	7.33837	1	9	1	5	5.375	1.265	1.265	6.33333	3.66667	5	23	0	0	1	4	2	7	4	2	1	1	4	7	4	7	4	1	1	1	3	1	7	6	6	5	5	1
76	1	10.3923	1	12	1	4.28571	2.875	-1.235	-1.235	3.66667	6	4.83333	34	0	0	1	5	2	5	5	6	3	3	5	3	4	3	3	5	4	6	4	2	5	3	3	6	6	6
77	1	6.00598	1	11	1	7	5.875	1.765	1.765	5	1	3	27	1	1	1	5	2	7	7	1	7	1	7	7	7	4	7	7	1	1	1	7	5	5	5	1	1	1
78	1	6.30194	0		0	2.42857	4.625	0.515	0	7	7	7	38	0	2	1	5	2	7	4	2	7	7	1	3	4	1	1	1	6	3	4	1	7	7	7	7	7	7
79	1	7.7655	0		0	3.71429	7	2.89	0	4.66667	5.33333	5	25	0	0	1	5	2	7	4	1	7	4	1	7	4	7	4	1	3	1	4	7	6	4	4	6	6	4
80	1	4.04128	0		0	3.85714	4.625	0.515	0	3.33333	4	3.66667	39	1	2	1	5	2	7	2	3	6	3	3	7	4	2	4	2	3	6	4	2	4	3	3	4	4	4
81	1	6.97426	1	14	2	5.28571	3.375	-0.735	-0.735	4.33333	4	4.16667	24	1	1	1	5	2	4	7	1	4	1	1	2	1	4	7	7	1	7	1	4	5	4	4	7	1	4
82			0		0	4.14286	3.5	-0.61	0	1.33333	5.66667	3.5	31	0	0	1	5	2	6	5	6	6	4	4	3	4	1	4	3	4	6	4	3	2	1	1	5	6	6
83	1	13.1751	1	22	2	4.57143	4	-0.11	-0.11	2.66667	5.33333	4	30	1	1	1	5	2	6	4	5	6	4	4	3	5	1	5	2	3	4	3	3	3	3	2	4	6	6
84	1	5.71968	0		0	4.42857	4.5	0.39	0	2.66667	5.33333	4	38	1	4	1	8	2	6	6	4	7	3	4	5	5	2	3	3	4	4	4	3	4	2	2	5	5	6
85	1	5.85733	1		0	2.28571	4.75	0.64	0.64	5.66667	5.33333	5.5	29	1	1	1	5		7	1	4	7	1	1	4	1	4	1	1	4	7	7	4	5	6	6	6	5	5
86	1	4.52964	1	25	2	3.71429	6.625	2.515	2.515	7	4.66667	5.83333	34	1	1	1	3	2	7	5	2	7	2	1	7	5	7	1	1	4	3	4	7	7	7	7	6	4	4
87			1	21	2	3	4.125	0.015	0.015	4.66667	3.33333	4	22	1	1	1	5	2	5	2	4	7	4	1	4	3	1	4	4	4	1	5	1	6	4	4	5	1	4
88			1	22	2	6.57143	4.25	0.14	0.14	5	4.66667	4.83333	34	1	1	1	5	2	1	5	2	7	1	7	5	7	1	6	4	1	1	1	3	7	4	4	7	3	4
89	1	9.48315	1	25	2	4	5.25	1.14	1.14	3.66667	5	4.33333	33	0	0	1	5	2	6	4	1	7	4	4	5	4	1	4	1	4	3	4	4	5	2	4	6	5	4
90	1	7.79614	1	21	2	5	3	-1.11	-1.11	4.66667	2	3.33333	33	0	0	1	5	2	2	5	6	2	4	6	4	6	4	4	4	3	4	3	2	5	6	3	2	2	2
91	1	5.54807	0		0	5.71429	3.625	-0.485	0	4.33333	3.66667	4	32	0	0	1	5	2	7	7	3	6	3	5	2	6	1	6	5	2	5	3	2	4	5	4	2	2	7
92			1	17	2	5.42857	3.125	-0.985	-0.985	5.33333	4.33333	4.83333	33	0	0	1	5	2	5	5	7	7	2	5	2	5	2	5	6	2	4	2	2	6	5	5	5	5	3
93	1	1.72678	1	21	2	2.85714	4.875	0.765	0.765	5.33333	5	5.16667	28	0	0	1	5	1	5	3	2	7	4	1	4	3	1	1	1	4	3	4	4	6	5	5	5	5	5
94			1	7.5	1	5.28571	5.5	1.39	1.39	4.33333	5.33333	4.83333	26	0	0	1	5	2	6	5	5	7	3	5	6	4	3	5	1	2	2	1	6	6	2	5	6	6	4
95			1	17	2	2.57143	4.125	0.015	0.015	4.33333	6.66667	5.5	30	0	0	1	5	2	5	4	3	5	5	2	4	2	3	1	3	5	4	5	2	5	6	2	7	7	6
96	1	4.63748	0		0	3.28571	4.875	0.765	0	6	5.33333	5.66667	22	0	0	0	5	2	5	3	4	5	5	3	5	3	5	3	3	4	3	4	5	6	6	6	6	6	4
97	1	4.4317	0		0	1.85714	2.875	-1.235	0	5.33333	3.66667	4.5	30	1	2	0	5	2	6	1	1	4	1	1	1	1	1	1	6	7	7	7	1	6	5	5	5	3	3
98	1	0.255144	0		0	4.14286	5.625	1.515	0	6.66667	7	6.83333	22	0	0	1	5	2	7	5	2	4	1	2	5	5	5	1	2	4	2	3	6	7	7	6	7	7	7
99	1	5.033	0		0	5.42857	4.125	0.015	0	5.33333	3.33333	4.33333	31	0	0	1	5	2	5	5	6	6	3	5	4	6	2	5	3	2	4	2	5	6	6	4	5	2	3
100	1	6.82223	1	17	2	4.57143	3.625	-0.485	-0.485	5	5	5	35	1	1	1	5	2	5	4	5	4	2	3	4	5	1	2	5	2	1	2	2	6	6	3	5	5	5
101	1	6.64324	0		0	2.14286	5.25	1.14	0	4.33333	5.33333	4.83333	23	0	0	1	5	2	7	2	3	7	4	1	5	1	3	1	1	4	4	6	4	7	3	3	5	5	6
102	1	9.80414	0		0	1.28571	2	-2.11	0	2	4.33333	3.16667	24	0	0	0	5	1	3	1	1	1	6	1	1	1	1	1	7	6	7	7	1	1	1	4	3	5	5
103	1	0.549105	0		0	4.42857	4.875	0.765	0	2.33333	4	3.16667	27	0	0	0	5	2	7	5	4	7	3	4	5	4	4	4	4	3	5	4	5	3	2	2	4	3	5
104	1	7.66305	1	29	3	4.14286	3.75	-0.36	-0.36	7	4	5.5	25	0	0	1	5	2	6	4	2	2	4	5	3	5	1	4	2	4	3	5	1	7	7	7	2	5	5
105	1	5.98719	0		0	3	3.875	-0.235	0	5	4	4.5	26	0	0	0	4		6	3	4	1	4	1	4	4	3	1	1	4	3	4	1	7	4	4	6	2	4
106	1	10.6733	1	26	2	6.14286	2.875	-1.235	-1.235	5	5	5	23	1	1	1	6	2	4	5	2	4	1	6	4	6	1	5	7	1	6	1	1	6	5	4	4	5	6
107	1	13.216	0		0	2.42857	2.375	-1.735	0	1	3.33333	2.16667	40	1	2	1	5	2	7	2	7	2	5	1	2	1	1	1	5	1	6	6	1	1	1	1	5	1	4
108	1	8.81284	0		0	4.28571	4.875	0.765	0	5	4	4.5	34	1	1	1	5	2	7	4	1	4	3	3	5	5	3	3	1	2	4	4	2	7	4	4	4	3	5
109	1	6.92113	0		0	2.28571	2	-2.11	0	6.66667	6.33333	6.5	31	1	2	1	5	2	5	3	7	1	5	2	1	2	2	2	6	6	5	6	1	7	7	6	6	6	7
110	1	11.2177	0		0	2	3.25	-0.86	0	3.66667	6.66667	5.16667	28	0	0	1	5	2	4	3	6	5	6	2	4	2	1	1	4	6	4	6	2	4	4	3	6	7	7
111	1	9.62089	0		0	6	4.75	0.64	0	4.66667	3.66667	4.16667	23	0	0	0	5	3	5	7	2	4	1	6	5	7	5	5	2	3	4	3	3	7	3	4	4	3	4
112	1	9.32382	1	39	3	5.42857	3.875	-0.235	-0.235	6.66667	6	6.33333	27	0	0	1	5	2	5	5	5	3	2	6	3	6	4	5	4	2	2	4	3	7	7	6	6	6	6
113	1	5.21822	0		0	2.28571	4.75	0.64	0	5.33333	5	5.16667	32	1	1	1	5	1	5	4	5	6	6	2	5	2	7	2	5	6	6	6	7	7	5	4	5	5	5
114	1	7.33691	0		0	1	3.875	-0.235	0	5.66667	5.33333	5.5	27	0	0	0	5	2	7	1	5	4	7	1	4	1	1	1	4	7	4	7	4	5	6	6	5	6	5
115	1	6.75963	0		0	2.57143	3	-1.11	0	5.33333	5	5.16667	22	0	0	0	5	2	6	3	6	3	5	1	3	3	1	1	6	5	2	4	1	5	6	5	6	6	3
116	1	4.63848	0		0	2.85714	3.25	-0.86	0	3.33333	2.66667	3	31	0	0	0			6	4	7	7	5	1	2	2	1	2	5	4	4	4	2	5	3	2	3	1	4
117	1	8.32147	0		0	2.57143	2.25	-1.86	0	5.66667	6.33333	6	24	0	0	1	2	2	5	3	7	3	5	1	1	3	2	2	6	4	5	6	1	7	6	4	6	6	7
118	1	9.05818	0		0	4.57143	3.625	-0.485	0	5.66667	7	6.33333	22	0	0	0	5	2	5	2	6	5	1	5	1	3	1	1	1	1	1	1	1	6	6	5	7	7	7
119			1	38	3	6	4.5	0.39	0.39	1.66667	6	3.83333	35	1	1	1	4	2	7	7	1	2	2	6	4	6	2	6	2	2	2	3	2	2	1	2	6	6	6
120	1	5.56294	0		0	2.42857	4	-0.11	0	1.66667	3.33333	2.5	38	1	2	1	5	2	6	2	7	5	6	1	4	2	4	2	1	3	5	5	2	2	1	2	3	5	2
121	1	3.17091	1	24	2	3.14286	4.5	0.39	0.39	2.66667	4	3.33333	33	1	3	1	4	2	5	4	2	3	4	2	5	2	4	2	4	4	3	4	4	4	2	2	4	3	5
122	1	7.97835	0		0	2.71429	5	0.89	0	7	5.66667	6.33333	34	1	2	1	5	2	7	4	6	7	4	1	7	4	1	1	1	4	4	7	5	7	7	7	7	5	5
123	1	1.52266	1	13	2	3.57143	5.375	1.265	1.265	6.33333	2.33333	4.33333	35	1	1	1	4	2	7	5	5	5	5	1	7	5	5	1	3	3	3	3	6	7	6	6	3	1	3
124	1	3.25691	0		0	1.85714	5	0.89	0	2.33333	4	3.16667	32	0	0	1	5	2	7	2	3	7	6	1	6	2	6	2	6	6	5	6	4	3	2	2	4	3	5
125	1	3.42664	0		0	2.85714	4.75	0.64	0	2.33333	4	3.16667	31	1	1	0		2	7	4	3	6	6	4	5	3	4	1	6	5	1	5	2	3	2	2	4	3	5
126	1	5.10728	1	11	1	2.71429	2.375	-1.735	-1.735	3.33333	5.66667	4.5	26	0	0	1	5	2	7	4	6	2	4	2	3	2	1	1	6	5	7	5	1	5	1	4	5	6	6
127			0		0	4.8	5.57143	1.46143	0	4.66667	4	4.33333	29	0	0	1	4	2	7	5	1	7	3			5	5	4	3	3	3		3	5	4	5	4	4	4
128	1	4.16579	0		0	1.42857	3.5	-0.61	0	3	3	3	35	1	2	0	8	2	4	1	7	4	7	1	5	1	1	1	1	7	3	4	1	1	1	7	3	1	5
129	1	2.381	0		0	3.14286	5.125	1.015	0	2.66667	5	3.83333	33	0	0	1	5	2	4	3	1	7	4	2	3	2	6	3	1	4	5	4	4	3	2	3	4	6	5
130	1	3.31401	0		0	2.42857	3.25	-0.86	0	6.66667	6.66667	6.66667	22	0	0	0	5	1	7	4	7	4	4	1	2	2	6	2	6	6	6	6	2	7	7	6	7	6	7
131	1	4.60055	0		0	5	3.75	-0.36	0	2.33333	3.33333	2.83333	22	0	0	0	4	2	7	5	7	6	2	4	4	5	2	5	4	3	6	3	4	3	2	2	2	2	6
132	1	3.46077	0		0	3.57143	3.125	-0.985	0	5	5	5		0	0	0	6	2	5	4	6	5	3	4	2	3	3	3	6	5	4	5	2	6	5	4	6	6	3
133	1	3.15248	0		0	2.28571	4.75	0.64	0	2	5	3.5	23	0	0	1	5	1	7	2	2	7	5	2	4	2	1	2	2	6	4	5	3	3	1	2	5	5	5
134	1	6.90952	0		0	4.28571	3.75	-0.36	0	3.66667	4	3.83333	22	0	0	0	5	2	5	5	5	3	2	2	6	4	3	2	4	2	4	3	2	6	3	2	2	5	5
135	1	5.9184	0		0	4	6.125	2.015	0	3.33333	5.33333	4.33333	30	1	2	1	5	2	7	4	1	7	1	1	6	4	4	4	1	4	2	4	5	3	3	4	4	5	7
136	1	4.29552	0		0	5	4	-0.11	0	6.33333	6	6.16667	22	0	0	0	5	2	6	6	6	7	2	4	4	5	2	3	5	2	5	3	5	7	7	5	7	7	4
137	1	3.54276	0		0	5.57143	3.25	-0.86	0	4	5.33333	4.66667	23	0	0	0	6	2	7	7	7	2	1	1	6	6	1	4	1	1	7	1	1	6	2	4	4	5	7
138	1	5.11267	1	16	2	2.71429	4.875	0.765	0.765	2.66667	5	3.83333	18	0	0	1	4	2	7	1	1	7	2	1	4	2	4	1	7	5	1	3	2	3	1	4	4	5	6
139	1	2.85432	0		0	5.57143	5	0.89	0	5	4.66667	4.83333	22	0	0	1	5	2	6	6	5	5	2	6	6	5	4	4	2	2	2	2	4	6	4	5	5	4	5
140	1	4.17986	0		0	2.71429	3.125	-0.985	0	3.66667	6	4.83333	37	0	0	1	5	2	6	4	3	5	3	2	3	2	1	2	6	6	6	6	1	5	3	3	6	6	6
141	1	5.3839	0		0	4.14286	4.375	0.265	0	2.33333	3	2.66667	31	0	0	1	8	2	7	4	5	7	6	7	1	6	6	6	6	6	6	6	7	2	4	1	1	3	5
142	1	5.05207	0		0	3.57143	6.625	2.515	0	5.66667	6	5.83333	22	0	0	1	5	2	7	4	1	7	5	4	5	4	6	4	1	4	1	6	7	7	5	5	7	6	5
143	1	3.1577	1	37	3	2.85714	4	-0.11	-0.11	5	4.66667	4.83333	31	0	0	1	5	2	5	4	4	2	5	1	4	2	4	1	2	4	3	3	2	6	5	4	5	5	4
144	1	5.40783	0		0	3.42857	3.25	-0.86	0	4.33333	5.33333	4.83333	32	1	2	1	5	2	6	4	6	5	4	2	2	4	1	2	5	4	3	4	2	6	3	4	5	5	6
146	1	3.37588	1	31	3	1.85714	4.5	0.39	0.39	6	4	5	31	1	2	1	5	2	5	2	4	4	6	1	4	3	7	1	1	5	7	7	4	7	7	4	4	4	4
147	1	4.93714	0		0	1.85714	4.125	0.015	0	6.33333	4.66667	5.5	37	1	4	1	5	2	7	2	3	4	6	2	2	2	2	1	2	7	3	5	2	7	6	6	3	6	5
148	1	5.0734	1	32	3	2.57143	3.625	-0.485	-0.485	5.33333	5.33333	5.33333	24	0	0	1	5	2	7	2	5	7	3	2	2	1	2	2	6	6	5	4	3	6	5	5	5	5	6
149	1	4.13563	0		0	7	5.75	1.64	0	2.33333	2.33333	2.33333	30	0	0	1	5	2	7	7	1	1	1	7	7	7	3	7	1	1	1	1	7	5	1	1	3	1	3
150	1	5.20896	0		0	3.42857	3.125	-0.985	0	3.33333	3.66667	3.5	30	0	0	1	5	3	5	4	7	4	4	3	4	3	1	2	3	4	5	4	2	3	5	2	3	3	5
151	1	3.27082	0		0	4	3.125	-0.985	0	4	5.33333	4.66667	24	0	0	1	5	2	2	3	5	7	1	2	1	4	1	4	3	3	3	5	1	6	2	4	5	6	5
152	1	2.69026	1	35	3	1	5	0.89	0.89	4.33333	6.33333	5.33333	22	1	0	1	4	2	5	1	1	7	7	1	4	1	7	1	4	7	6	7	4	5	3	5	6	7	6
153	1	4.86296	0		0	3.42857	3.75	-0.36	0	2	2.33333	2.16667	23	0	0	1	5	1	7	1	5	5	1	2	1	2	1	1	1	1	3	4	1	2	2	2	1	1	5
154	1	7.39171	0		0	1.85714	2.875	-1.235	0	3.66667	4.66667	4.16667	40	1	3	1	5	2	5	2	5	4	6	2	1	2	1	1	3	6	6	6	2	3	6	2	6	5	3
155	1	5.91726	0		0	2.71429	4.875	0.765	0	4.66667	2.33333	3.5	22	0	0	0	4	2	4	2	1	4	4	1	7	3	5	4	5	4	3	7	4	5	4	5	3	3	1
156	1	7.0461	0		0	2.57143	3.25	-0.86	0	1.33333	4	2.66667	25	0	0	1	2	2	7	3	6	7	5	5	2	2	2	2	6	7	6	6	2	2	1	1	3	3	6
157	1	5.91487	1	11	1	1.71429	4.375	0.265	0.265	1	5.66667	3.33333	25	0	0	1	5	2	5	2	6	6	6	1	6	1	1	1	1	5	4	6	4	1	1	1	6	6	5
158	1	3.10722	0		0	4.71429	4	-0.11	0	5.33333	2.33333	3.83333	23	0	0	1	5	1	7	5	5	2	3	5	5	5	1	2	4	3	4	2	6	6	6	4	3	1	3
159	1	2.79002	0		0	4	4.625	0.515	0	2.66667	5	3.83333	34	1	3	1	5	2	7	4	5	7	4	4	6	4	4	4	7	4	3	4	4	3	3	2	5	5	5
160	1	4.7013	0		0	2.85714	4.875	0.765	0	6	6	6	35	1	2	1	5	2	7	3	4	6	5	3	4	3	5	3	4	5	3	6	4	7	7	4	6	6	6
161	1	4.91618	0		0	5.85714	5	0.89	0	4	4.66667	4.33333	22	0	0	1	5	2	7	6	6	7	2	5	5	6	2	5	2	2	1	1	4	6	4	2	3	4	7
162	1	0.897515	0		0	3	3.75	-0.36	0	4.33333	3.66667	4	22	0	0			1	7	2	7	6	4	2	6	4	2	2	2	4	7	5	1	5	5	3	5	2	4
163	1	1.98483	0		0	7	2.875	-1.235	0	1.33333	5	3.16667	22	0	0	1	5	2	7	7	7	4	1	7	1	7	1	7	7	1	7	1	7	2	1	1	2	6	7
164			0		0	1.14286	4	-0.11	0	5	4	4.5	29	1	2	1	4	2	7	2	2	5	7	1	5	1	1	1	6	7	5	7	3	6	5	4	3	5	4
165			1	13	2	4.57143	5.625	1.515	1.515	2.33333	4.33333	3.33333	23	0	0	1	4	2	7	7	1	7	1	1	5	2	3	2	2	2	3	1	5	1	5	1	7	1	5
166	1	4.91797	0		0	2	3.625	-0.485	0	7	7	7	25	0	0	0	5	2	7	2	6	6	6	2	2	2	2	2	4	6	4	6	2	7	7	7	7	7	7
167			0		0	6	4.875	0.765	0	4.66667	4.66667	4.66667	32	0	0	1	5		7	7	7	1	1	7	7	7	4	2	1	1	1	3	5	7	4	3	5	5	4
168	1	4.46833	0		0	4.42857	3.125	-0.985	0	2	6.33333	4.16667	24	0	0	1	5	2	5	5	7	5	3	4	2	4	1	2	5	2	1	3	1	1	1	4	5	7	7
169			1	8	1	2.14286	4.75	0.64	0.64	5.33333	4.66667	5	20	0	0	1	4	2	7	1	1	4	4	1	1	2	1	1	1	4	4	6	7	7	5	4	6	4	4
170	1	2.23296	0		0	2	4	-0.11	0	3.33333	4.33333	3.83333		0	0	1	4	2	7	1	4	3	6	2	4	2	4	1	4	6	3	4	1	5	2	3	3	6	4
171	0	0	1	19	2	3.57143	4.125	0.015	0.015	5	3	4	32	0	0	1	5	2	7	4	7	6	3	3	4	3	3	3	4	4	3	5	3	5	5	5	3	3	3
173	0	0	0		0	4.71429	4.875	0.765	0	2.66667	3.66667	3.16667	30	0	0		5	2	7	5	3	7	2	5	4	5	2	3	4	3	3	4	5	4	2	2	1	3	7
174			0		0	6.14286	4.75	0.64	0	1	5	3	24	0	0	1	4	2	7	7	1	1	1	7	7	7	1	4	7	1	1	4	7	1	1	1	5	5	5
175			1	14	2	6	2.5	-1.61	-1.61	3.66667	6	4.83333	29	1	1	1	5	2	5	6	6	2	2	6	2	6	2	6	6	2	5	2	2	6	4	1	6	6	6
176	1	5.26409	0		0	3.14286	4	-0.11	0	1.33333	6	3.66667	39	0	0	0	5	2	7	3	5	7	5	3	2	3	1	3	3	5	2	4	1	2	1	1	6	6	6
177	1	5.71283	0		0	6.28571	3.875	-0.235	0	5.33333	4.66667	5	34	0	0	1	5	2	7	7	2	3	1	6	4	6	1	6	3	2	7	2	4	6	7	3	5	6	3
178	1	5.37556	0		0	3.28571	3.75	-0.36	0	3.33333	3.33333	3.33333	24	0	0	1	5	2	6	4	6	2	5	2	6	2	1	2	1	4	3	2	1	4	3	3	4	3	3
179	1	0.214931	0		0	3.85714	5.25	1.14	0	6	5.66667	5.83333	24	0	0	1		1	7	4	4	7	4	3	4	4	3	3	1	3	2	4	4	6	6	6	6	5	6
180	1	3.70453	0		0	2.42857	3.25	-0.86	0	4.66667	5	4.83333	37	1	1	1	5	2	5	2	5	4	5	2	4	2	2	2	4	5	6	5	2	6	4	4	5	5	5
181	1	3.5606	0		0	2.71429	3.25	-0.86	0	2.66667	6	4.33333	26	0	0	0	2	2	7	4	6	1	3	1	4	1	1	1	6	4	2	5	3	3	3	2	5	6	7
182	1	4.91605	1	34	3	4.85714	4	-0.11	-0.11	5	4.66667	4.83333	33	0	0	1	5	2	7	5	5	7	3	5	4	5	1	4	5	3	4	3	3	6	6	3	5	6	3
183	0	0	1	14	2	4	6.125	2.015	2.015	2	4.66667	3.33333	22	0	0	1	5	2	7	4	6	7	2	4	6	4	7	2	1	4	2	4	7	1	1	4	5	5	4
184	1	3.28608	0		0	3	3.375	-0.735	0	3.33333	6.66667	5	28	1	1	1	5	2	2	4	5	5	4	2	2	2	7	1	6	4	3	4	1	6	2	2	7	7	6
185	1	4.34793	0		0	2.28571	5.625	1.515	0	4	2.33333	3.16667	28	0	0	0	5	2	7	3	6	7	7	1	7	2	2	2	1	2	2	7	7	5	5	2	3	1	3
186	1	4.25989	1	14	2	3.28571	2.5	-1.61	-1.61	2	5	3.5	36	1	2	1	5	2	4	2	6	4	1	1	1	1	1	1	4	1	5	4	1	3	2	1	5	5	5
187	0	0	1	18	2	3.71429	6	1.89	1.89	3.66667	5.33333	4.5	20	1	0	1		1	3	4	1	7	4	1	7	5	7	4	1	4	2	4	4	6	1	4	6	5	5
188	1	2.95495	1	15	2	2.57143	5.75	1.64	1.64	3.66667	5	4.33333	21	0	0	1	4	2	7	4	1	7	4	1	3	1	7	1	3	4	1	5	3	5	3	3	5	5	5
189	1	3.82951	0		0	4	4.75	0.64	0	3.33333	5	4.16667	22	0	0	0	5	2	6	4	5	6	3	3	4	3	3	3	2	3	2	3	4	5	2	3	6	6	3
190	1	4.62441	0		0	3.71429	4.375	0.265	0	3.66667	3.33333	3.5	33	0	0	1	5	1	7	5	6	7	5	2	5	5	3	3	5	3	3	5	3	2	5	4	3	2	5
191	0	0	0		0	4	6.625	2.515	0	3.33333	6.33333	4.83333	37	0	0	1	5	2	7	2	1	7	3	4	7	4	5	4	2	2	1	5	7	6	2	2	6	7	6
192	1	8.00326	0		0	2.14286	3.25	-0.86	0	4.33333	3	3.66667	25	0	0	1	5	2	6	1	3	2	6	2	2	2	1	2	2	6	5	4	1	5	5	3	5	2	2
193	1	4.07201	1	16	2	3.42857	3.5	-0.61	-0.61	6	6	6	37	1	2	1	5	2	5	5	2	1	4	1	3	4	4	4	4	5	5	5	2	6	6	6	6	6	6
194	1	6.36772	1	19	2	6.14286	6	1.89	1.89	4.33333	4	4.16667	31	0	0	1	5	2	7	6	7	7	1	6	7	6	7	5	1	1	1	2	5	6	3	4	5	2	5
195	1	0.796315	1		0	3.28571	4.5	0.39	0.39				21	0	0	1	5	2	7	3	3	6	5	3	4	3	2	3	3	3	2	5	1
196	1	0.902966	1	20	2	1.71429	5	0.89	0.89	5.33333	5.66667	5.5	35	0	0	1	5	2	6	2	2	7	7	1	4	2	2	2	3	6	2	6	4	6	6	4	5	6	6
197	0	0	1	27	2	3	2.5	-1.61	-1.61	3.66667	4	3.83333	33	1	1	1	5	2	4	4	6	1	3	1	1	2	1	2	3	5	3	4	1	5	3	3	4	6	2
198	0	0	1	39	3	3	2.875	-1.235	-1.235	5.33333	5.33333	5.33333	31	1	1	1	5	2	6	3	7	4	5	3	2	3	2	4	6	5	6	6	4	6	5	5	5	5	6
199	0	0	1	18	2	2.42857	3.875	-0.235	-0.235	5	3.33333	4.16667	21	0	0	1	5	2	7	2	2	7	4	2	2	1	2	2	3	4	7	6	1	6	5	4	4	3	3
200	1	1.33446	1	26	2	3.71429	4	-0.11	-0.11	2.33333	4	3.16667	29	0	0	1		2	6	4	4	5	4	4	2	3	1	1	3	4	3	2	4	3	2	2	4	3	5
201	1	3.91304	1	21	2	2.64286	4.875	0.765	0.765	2	7	4.5	39	0	0	1	5	2	6	4	2	2.5	4	2	5	1	4	1	1	4	3.5	5.5	4	2	2	2	7	7	7
202	0	0	1	26	2	2.71429	5.5	1.39	1.39	5	6	5.5	28	0	0	1	2	2	7	4	2	7	5	1	5	2	7	2	2	4	4	5	2	6	5	4	5	6	7
203	0	24.51	1	21	2	4	4	-0.11	-0.11	2	4.33333	3.16667	21	0	0	1	4	2	7	4	1	1	1	1	1	4	4	4	4	4	6	4	6	4	1	1	5	4	4
